# Supplementary material for: Impact of Time on Parameters for Assessing the Microstructure Equivalence of Topical Products: Diclofenac 1% Emulsion as a Case Study
Source: Pharmaceutics. 2024 Jun 1;16(6):749. doi: 10.3390/pharmaceutics16060749 (PMC11207613; doi:10.3390/pharmaceutics16060749)
Supplement: Supplementary file 1 [file pharmaceutics-16-00749-s001.zip]

Archive with 1 entries (1 files):
- pharmaceutics-2971139-supplementary.pdf
